# Supplementary material for: Structural Characteristics and Formation Mechanism of Microbiota Related to Fermentation Ability and Alcohol Production Ability in Nongxiang Daqu
Source: Foods. 2022 Aug 27;11(17):2602. doi: 10.3390/foods11172602 (PMC9455232; doi:10.3390/foods11172602)
Supplement: Supplementary file 1 [file foods-11-02602-s001.zip]

Archive with 1 entries (1 files):
- foods-1854142-supplementary.pdf
